# Supplementary material for: Lonicera caerulea Berry Polyphenols Extract Alleviates Exercise Fatigue in Mice by Reducing Oxidative Stress, Inflammation, Skeletal Muscle Cell Apoptosis, and by Increasing Cell Proliferation
Source: Front Nutr. 2022 Mar 9;9:853225. doi: 10.3389/fnut.2022.853225 (PMC8959458; doi:10.3389/fnut.2022.853225)
Supplement: Supplementary file 1 [file Data_Sheet_1.ZIP]

Archive with 19 entries (18 files):
- Western blot figure/
- Western blot figure/Bax.jpg
- Western blot figure/Bcl2.jpg
- Western blot figure/Caspase3.jpg
- Western blot figure/Caspase9.jpg
- Western blot figure/cytc.jpg
- Western blot figure/GSK3β.jpg
- Western blot figure/HO-1.jpg
- Western blot figure/IGF-1.jpg
- Western blot figure/IgG.jpg
- Western blot figure/INOS.jpg
- Western blot figure/MCP-1.jpg
- Western blot figure/Nox2 (2).jpg
- Western blot figure/Nox2.jpg
- Western blot figure/Nox4.jpg
- Western blot figure/NQO1.jpg
- Western blot figure/nrf2.jpg
- Western blot figure/p65-2.jpg
- Western blot figure/p65.jpg
