# Supplementary material for: Lonicera caerulea Berry Polyphenols Extract Alleviates Exercise Fatigue in Mice by Reducing Oxidative Stress, Inflammation, Skeletal Muscle Cell Apoptosis, and by Increasing Cell Proliferation
Source: Front Nutr. 2022 Mar 9;9:853225. doi: 10.3389/fnut.2022.853225 (PMC8959458; doi:10.3389/fnut.2022.853225)
Supplement: Supplementary file 2 [file Data_Sheet_2.ZIP]

Archive with 34 entries (28 files):
- data/
- data/data.xlsx
- data/IGF-1R/
- data/IGF-1R/IGF-1R melting.jpg
- data/IGF-1R/IGF-1R.jpg
- data/IGF-1R/β-actin melting.jpg
- data/IGF-1R/β-actin.jpg
- data/kits.xlsx
- data/miR-133a-3p/
- data/miR-133a-3p/miR-133a-3p melting.jpg
- data/miR-133a-3p/miR-133a-3p.jpg
- data/miR-133a-3p/U6 melting.jpg
- data/miR-133a-3p/U6.jpg
- data/MyoD/
- data/MyoD/MyoD melting.jpg
- data/MyoD/MyoD.jpg
- data/MyoD/β-actin melting.jpg
- data/MyoD/β-actin.jpg
- data/MyoG/
- data/MyoG/MyoG melting.jpg
- data/MyoG/MyoG.jpg
- data/MyoG/β-actin melting.jpg
- data/MyoG/β-actin.jpg
- data/pcr.xls
- docking figure/
- docking figure/c3og-AF_2D.tif
- docking figure/c3og-AF_3D.png
- docking figure/c3og-AF_detail.png
- docking figure/catechin-AF_2D.tif
- docking figure/catechin-AF_3D.png
- docking figure/catechin-AF_detail.png
- docking figure/Chlorogenic_acid-AF-3D.png
- docking figure/Chlorogenic_acid-AF-detail.png
- docking figure/Chlorogenic_acid-AF_2D.tif
