# Supplementary material for: Lonicera caerulea Berry Polyphenols Extract Alleviates Exercise Fatigue in Mice by Reducing Oxidative Stress, Inflammation, Skeletal Muscle Cell Apoptosis, and by Increasing Cell Proliferation
Source: Front Nutr. 2022 Mar 9;9:853225. doi: 10.3389/fnut.2022.853225 (PMC8959458; doi:10.3389/fnut.2022.853225)
Supplement: Supplementary file 2 [file Data_Sheet_2.ZIP › data/data.xlsx]

## Sheet: body weight
		0d	3d	6d	9d	12d	15d	18d	21d	24d	27d	30d	33d	36d	39d	42d
a	1	25.8	26.4	27.1	27.3	26.4	26.8	27.6	28.3	27.6	27.2	28.4	29.6	30.6	30.8	31.2
	2	25.6	26.2	26.9	27.5	27.6	28.2	27.5	28.2	27.8	27.8	28.2	28.1	28.5	29.1	29.5
	3	25.6	25.9	26.8	27.8	27.5	27.8	27.9	27.5	27.3	27.4	28.2	28.7	28.8	28.2	28.3
	4	26.1	26.7	27.2	27.4	27.7	28.4	29.6	28.2	29.8	30.4	31.8	31.4	32.1	32.5	33.3
	5	25.775	26.3	27	27.5	27.3	27.8	28.15	28.05	28.125	28.2	29.15	29.45	30	30.15	30.575
		0.175	0.25	0.15	0.15	0.45	0.5	0.725	0.275	0.8375	1.1	1.325	1.05	1.35	1.5	1.675
b	1	25.9	25.8	26.1	26.1	26.2	25.9	25.9	26.6	26.2	26.4	27.6	26.9	26.8	27.3	27.2
	2	26.2	26.7	26.9	27.2	28.3	28.6	28.3	28.9	29.6	29.8	29.3	29.8	30.2	30.4	30.8
	3	26.5	26.9	27.2	27.3	27.1	27.5	27.2	27.7	26.8	26.6	27.2	27.4	27.1	27.6	27.5
	4	26.1	27.2	27.2	27.6	27.9	27.3	27.7	27.6	27.4	28.8	28.5	29.6	29.2	29.1	29.5
	5	26.175	26.65	26.85	27.05	27.375	27.325	27.275	27.7	27.5	27.9	28.15	28.425	28.325	28.6	28.75
		0.175	0.425	0.375	0.475	0.725	0.725	0.725	0.6	1.05	1.4	0.75	1.275	1.375	1.15	1.4
c	1	25.5	25.6	26.7	27.2	27.3	27.6	28.1	28.2	28.4	28.1	27.9	28.1	28.6	27.1	28.6
	2	26.1	26.4	26.9	27.2	27.7	27.8	27.4	27.1	28.4	28.1	28.2	28.6	28.8	29.7	29.4
	3	25.9	26.2	26.3	26.5	26.4	26.9	27.2	28.6	28.8	29.4	30.6	30.9	30.6	31.4	31
	4	26.6	27.4	27.6	27.4	27.3	27.2	27.5	27.6	27.1	27.8	27.4	28.2	28.4	28.2	28.5
	5	26.025	26.4	26.875	27.075	27.175	27.375	27.55	27.875	28.175	28.35	28.525	28.95	29.1	29.1	29.375
		0.325	0.5	0.375	0.2875	0.3875	0.325	0.275	0.525	0.5375	0.525	1.0375	0.975	0.75	1.45	0.825
d	1	25.7	26.8	27.1	27.9	27.8	27.3	27.5	28.6	28.6	29.1	28.2	28.7	29.4	29.7	30.5
	2	25.8	26.3	25.9	25.4	25.3	26.8	26.2	26.1	26.4	26.2	26.6	25.9	25.8	26.2	26.7
	3	25.8	26.4	27.2	26.9	27.2	26.8	27.4	26.8	26.6	27.9	27.7	27.6	28.8	28.1	28.4
	4	25.9	26.3	26.7	27.4	27.6	28.2	27.3	27.5	27.6	28.7	28.1	28.4	28.2	29.9	31
	5	25.8	26.45	26.725	26.9	26.975	27.275	27.1	27.25	27.3	27.975	27.65	27.65	28.05	28.475	29.15
		0.05	0.175	0.425	0.75	0.8375	0.475	0.45	0.8	0.8	0.925	0.525	0.9	1.125	1.325	1.6
e	1	26.2	26.8	26.3	26.6	26.2	26.4	26.6	26.4	27.4	26.5	26.6	26.2	27.4	27.4	27.8
	2	26.4	27.1	27.4	27.6	27.5	26.3	26.6	26.6	25.4	25.6	26.2	26.6	26.4	27.6	26.9
	3	26.2	26.7	27.4	27.4	26.4	27.7	26.2	26.3	26.6	27.8	27.5	26.9	27.4	27.8	27.8
	4	25.8	26.1	26.5	27.2	27.8	26.8	25.9	26.3	27.7	26.6	26.3	27.6	27.2	28.1	28.6
	5	26.15	26.675	26.9	27.2	26.975	26.8	26.325	26.4	26.775	26.625	26.65	26.825	27.1	27.725	27.775
		0.175	0.2875	0.5	0.3	0.675	0.45	0.275	0.1	0.775	0.5875	0.425	0.425	0.35	0.225	0.4375
f	1	26.1	26.2	26.9	27.1	27.4	27.4	28.7	27.6	28.2	28.6	29.8	29.1	30.4	30.6	29.8
	2	25.9	26.1	26.3	26.5	26.8	26.9	27.2	27.4	26.6	27.4	26.7	26.6	26.8	27.5	27.9
	3	26.2	26.4	26.6	26.9	27.2	27.3	27.4	27.1	27.2	27.5	27.2	27.8	28.6	28.4	28.8
	4	25.8	26.3	26.9	27	26.5	26.1	26.3	26.1	27.41	26.2	26.6	26.9	26.6	27.2	27.5
	5	26	26.25	26.675	26.875	26.975	26.925	27.4	27.05	27.3525	27.425	27.575	27.6	28.1	28.425	28.5
		0.15	0.1	0.225	0.1875	0.325	0.425	0.65	0.475	0.4525	0.625	1.1125	0.85	1.4	1.0875	0.8
g	1	25.7	26.2	27.1	27.6	27.8	27.6	27.4	27.8	28.1	28.6	28.5	27.6	28.8	29.2	29.7
	2	26.3	27.2	27.4	27.9	28.3	29.2	28.2	29.6	29.3	28.6	29.2	29.4	30.2	29.1	30.5
	3	26.4	26.9	26.8	26.7	26.9	26.1	25.4	26.8	26.8	27.7	28.1	27.1	27.4	28.6	28.5
	4	25.6	26.4	26.3	26	26.8	26.1	25.2	26.4	26.2	26	26.2	26.5	26.7	26.4	26.8
	5	26	26.675	26.9	27.05	27.45	27.25	26.55	27.65	27.6	27.725	28	27.65	28.275	28.325	28.875
		0.35	0.375	0.35	0.7	0.6	1.15	1.25	1.05	1.1	0.875	0.9	0.875	1.225	0.9625	1.225
		25.775	26.3	27	27.5	27.3	27.8	28.15	28.05	28.125	28.2	29.15	29.45	30	30.15	30.575
		0.175	0.25	0.15	0.15	0.45	0.5	0.725	0.275	0.8375	1.1	1.325	1.05	1.35	1.5	1.675
		26.175	26.65	26.85	27.05	27.375	27.325	27.275	27.7	27.5	27.9	28.15	28.425	28.325	28.6	28.75
		0.175	0.425	0.375	0.475	0.725	0.725	0.725	0.6	1.05	1.4	0.75	1.275	1.375	1.15	1.4
		26.025	26.4	26.875	27.075	27.175	27.375	27.55	27.875	28.175	28.35	28.525	28.95	29.1	29.1	29.375
		0.325	0.5	0.375	0.2875	0.3875	0.325	0.275	0.525	0.5375	0.525	1.0375	0.975	0.75	1.45	0.825
		25.8	26.45	26.725	26.9	26.975	27.275	27.1	27.25	27.3	27.975	27.65	27.65	28.05	28.475	29.15
		0.05	0.175	0.425	0.75	0.8375	0.475	0.45	0.8	0.8	0.925	0.525	0.9	1.125	1.325	1.6
		26.15	26.675	26.9	27.2	26.975	26.8	26.325	26.4	26.775	26.625	26.65	26.825	27.1	27.725	27.775
		0.175	0.2875	0.5	0.3	0.675	0.45	0.275	0.1	0.775	0.5875	0.425	0.425	0.35	0.225	0.4375
		26	26.25	26.675	26.875	26.975	26.925	27.4	27.05	27.3525	27.425	27.575	27.6	28.1	28.425	28.5
		0.15	0.1	0.225	0.1875	0.325	0.425	0.65	0.475	0.4525	0.625	1.1125	0.85	1.4	1.0875	0.8
		26	26.675	26.9	27.05	27.45	27.25	26.55	27.65	27.6	27.725	28	27.65	28.275	28.325	28.875
		0.35	0.375	0.35	0.7	0.6	1.15	1.25	1.05	1.1	0.875	0.9	0.875	1.225	0.9625	1.225
		0d	25.775	0.175	26.175	0.175	26.025	0.325	25.8	0.05	26.15	0.175	26	0.15	26	0.35
		3d	26.3	0.25	26.65	0.425	26.4	0.5	26.45	0.175	26.675	0.2875	26.25	0.1	26.675	0.375
		6d	27	0.15	26.85	0.375	26.875	0.375	26.725	0.425	26.9	0.5	26.675	0.225	26.9	0.35
		9d	27.5	0.15	27.05	0.475	27.075	0.2875	26.9	0.75	27.2	0.3	26.875	0.1875	27.05	0.7
		12d	27.3	0.45	27.375	0.725	27.175	0.3875	26.975	0.8375	26.975	0.675	26.975	0.325	27.45	0.6
		15d	27.8	0.5	27.325	0.725	27.375	0.325	27.275	0.475	26.8	0.45	26.925	0.425	27.25	1.15
		18d	28.15	0.725	27.275	0.725	27.55	0.275	27.1	0.45	26.325	0.275	27.4	0.65	26.55	1.25
		21d	28.05	0.275	27.7	0.6	27.875	0.525	27.25	0.8	26.4	0.1	27.05	0.475	27.65	1.05
		24d	28.125	0.8375	27.5	1.05	28.175	0.5375	27.3	0.8	26.775	0.775	27.3525	0.4525	27.6	1.1
		27d	28.2	1.1	27.9	1.4	28.35	0.525	27.975	0.925	26.625	0.5875	27.425	0.625	27.725	0.875
		30d	29.15	1.325	28.15	0.75	28.525	1.0375	27.65	0.525	26.65	0.425	27.575	1.1125	28	0.9
		33d	29.45	1.05	28.425	1.275	28.95	0.975	27.65	0.9	26.825	0.425	27.6	0.85	27.65	0.875
		36d	30	1.35	28.325	1.375	29.1	0.75	28.05	1.125	27.1	0.35	28.1	1.4	28.275	1.225
		39d	30.15	1.5	28.6	1.15	29.1	1.45	28.475	1.325	27.725	0.225	28.425	1.0875	28.325	0.9625
		42d	30.575	1.675	28.75	1.4	29.375	0.825	29.15	1.6	27.775	0.4375	28.5	0.8	28.875	1.225

## Sheet: food-intake 
		0d	3d	6d	9d	12d	15d	18d	21d	24d	27d	30d	33d	36d	39d	42d
a	1	4.9	4.2	4.7	4.1	5.6	5.8	6.2	5.3	4.7	5.9	5.2	5.1	4.8	4.2	6.1
	2	5.9	5.6	5.1	6.2	6.8	6.5	4.8	3.7	4.2	4.9	4.1	5.8	4.2	4.6	5.4
	3	4.2	4.8	4.3	4.7	5.8	5.1	4.2	4.9	5.6	5.2	5.7	5.3	5.1	6.8	6.3
	4	4.8	4.1	4.6	5.2	5.9	5.1	5.6	5.1	4.8	6.2	6.1	6.8	6.3	5.2	6.8
	5	4.95	4.675	4.675	5.05	6.025	5.625	5.2	4.75	4.825	5.55	5.275	5.75	5.1	5.2	6.15
b	1	5.6	6.1	4.1	4.2	4.3	4.6	5.4	4	3.4	4.3	3.9	4.2	5.8	4.2	4.1
	2	6.1	4.2	3.6	4.8	5.2	4	6	5.6	4.6	4.2	4.7	3.7	4.2	3.9	3.5
	3	5.1	4.2	6.5	5	6	4.8	4.5	5	4.4	5.7	4.1	4.6	4	4.1	4.8
	4	4.2	5.7	5.2	5.8	5.1	5	3.8	4.2	5.8	4.6	5	5.8	3.4	4.7	4
	5	5.25	5.05	4.85	4.95	5.15	4.6	4.925	4.7	4.55	4.7	4.425	4.575	4.35	4.225	4.1
c	1	5.6	4.8	4.2	4.9	5.3	4.8	4	4.6	5.2	4.6	4.7	4.2	4.9	5.2	4.6
	2	5	5.6	6.1	4.6	5	4.8	4.2	4.9	4	4.3	3.8	3.9	4.4	4	4.8
	3	5.2	4.6	4.8	5	5.1	5.2	5	4.9	4.6	3.5	4.1	4.5	4.3	4.9	4.1
	4	5.7	5	4.3	4.9	4.1	4.6	5.2	3.7	3.8	3.6	4.2	4.8	5	4.6	5.7
	5	5.375	5	4.85	4.85	4.875	4.85	4.6	4.525	4.4	4	4.2	4.35	4.65	4.675	4.8
d	1	5.3	5.3	5.7	4.6	4.2	4.9	5.1	5.8	3.7	5	5.6	5.1	5	5.9	5.6
	2	5.7	4.9	4.6	5.1	4.8	4.2	4.6	5	3.2	3.8	4.8	4.1	4.6	4.2	4.8
	3	4.9	4.1	5.8	4	5.6	3.8	4.6	4.5	5	5.6	5.4	5.2	5.1	4.9	5.3
	4	5.2	4.9	4.2	4.6	4	5.8	5.2	5.6	5	4.9	4.3	4	5.1	5.6	6.1
	5	5.275	4.8	5.075	4.575	4.65	4.675	4.875	5.225	4.225	4.825	5.025	4.6	4.95	5.15	5.45
e	1	5	4.9	4.2	5.6	6.1	5.2	4.7	4.6	4.3	5.6	4.2	4.8	4.2	3.1	3.8
	2	5.3	5.8	6.1	5.3	5.4	4.8	4.1	4.6	3.8	4.6	4.1	4	3.8	3.4	5.1
	3	4.6	5	4.3	5.2	4	4.2	4.1	4.8	5.1	4.6	4.2	3.7	3.5	3.2	3.2
	4	4.7	5.1	4.8	4.6	5.9	6.1	6.8	5.3	4.5	4.6	4.9	4.5	4.5	4.5	3.7
	5	4.9	5.2	4.85	5.175	5.35	5.075	4.925	4.825	4.425	4.85	4.35	4.25	4	3.55	3.95
f	1	5.2	5.2	5.3	5.9	5.4	6	4.6	4.2	3.8	5.2	5.6	5.1	4.6	4.2	4.3
	2	5.6	5.6	5	5.1	6	4.8	5.2	4.7	4.2	4.6	4	3.4	3.9	4	3.6
	3	4.3	5.3	5.6	5.1	5	5	5.7	5	4.6	4.8	4.2	4.5	4.8	4.1	4.8
	5	4.8	4.1	4.6	4	5.4	5.6	5.8	5.3	5	4.6	4	5.2	5.6	5	5.4
		4.975	5.05	5.125	5.025	5.45	5.35	5.325	4.8	4.4	4.8	4.45	4.55	4.725	4.325	4.525
g	1	5.6	5	5.1	4.6	5	5.2	5.7	4.6	5.9	6	4.5	4.8	4.6	4.2	5
	2	5.7	5.6	5	3.7	3.2	3.8	4.2	4.8	4.6	5.1	5.6	4	4.1	4.9	4.3
	3	4.2	5	5.2	5.4	5.9	4.6	5	5.2	4.6	4.2	3.8	4.5	6	5.2	5.6
	4	5.1	5.7	4.6	4.1	4.3	5	4.6	4.8	4.2	4	5.9	5.6	5.4	5	4.8
	5	5.15	5.325	4.975	4.45	4.6	4.65	4.875	4.85	4.825	4.825	4.95	4.725	5.025	4.825	4.925

## Sheet: coefficient
		body weight（g）	fat（g）	coefficient%	mean
	a	31.2	0.432	1.38462	1.56068
		29.5	0.528	1.78983
		28.3	0.406	1.43463
		33.3	0.544	1.63363
	b	27.2	0.426	1.56618	1.38568
		30.8	0.418	1.35714
		27.5	0.395	1.43636
		29.5	0.349	1.18305
	c	28.6	0.426	1.48951	1.35331
		29.4	0.355	1.20748
		31	0.358	1.15484
		28.5	0.445	1.5614
	d	30.5	0.356	1.16721	1.25339
		26.7	0.342	1.2809
		28.4	0.309	1.08803
		31	0.458	1.47742
	e	27.8	0.535	1.92446	1.31111
		26.9	0.306	1.13755
		27.8	0.319	1.14748
		28.6	0.296	1.03497
	f	29.8	0.336	1.12752	1.28099
		27.9	0.392	1.40502
		28.8	0.318	1.10417
		27.5	0.409	1.48727
	g	29.7	0.333	1.12121	1.22303
		30.5	0.322	1.05574
		28.5	0.408	1.43158
		26.8	0.344	1.28358

## Sheet: blood glucose 
		blood glucose （mmol/L)
a	1	4.9	4.55	0.3
	2	4.2		0.2
	3	4.3		0.175
	4	4.8		0.225
b	1	4.5	4.475	0.1875
	2	4.7		0.25
	3	4.1		0.275
	4	4.6		0.175
c	1	4.2	4.4	0.25
	2	4.8		0.2
	3	4.5		0.2
	4	4.1		0.275
d	1	4.6	4.425	0.275
	2	4.2		0.225
	3	4.8		0.25
	4	4.1		0.1
e	1	4.4	4.25	0.1
	2	4.1		0.075
	3	4.2		0.05
	4	4.3		0.075
f	1	4.3	4.5	0.15
	2	4.4		0.2
	3	4.5		0.15
	4	4.8		0.15
g	1	4.9	4.525	0.225
	2	4.6
	3	4.5
	4	4.1

## Sheet: Running time
	Running time（min）	mean	stdev
a	3.2	3.975	1.25532
	5.6
	4.3
	2.8
b	7.8	7.6	1.02307
	8.2
	8.3
	6.1
c	8.6	9.025	1.04682
	9.5
	10.2
	7.8
d	9.5	9.15	0.866025
	8.6
	10.2
	8.3
e	6.3	6.825	1.06262
	7.5
	7.9
	5.6
f	8.5	8.275	0.873212
	9.3
	8.1
	7.2
g	9.3	8.7	0.83666
	9.4
	7.6
	8.5
