# Supplementary material for: Lonicera caerulea Berry Polyphenols Extract Alleviates Exercise Fatigue in Mice by Reducing Oxidative Stress, Inflammation, Skeletal Muscle Cell Apoptosis, and by Increasing Cell Proliferation
Source: Front Nutr. 2022 Mar 9;9:853225. doi: 10.3389/fnut.2022.853225 (PMC8959458; doi:10.3389/fnut.2022.853225)
Supplement: Supplementary file 2 [file Data_Sheet_2.ZIP › data/kits.xlsx]

## Sheet: blood CK
	Rep1	Rep2	Rep3	Mean
Control	0.017	0.015	0.012	0.0146667
		OD	CK (U/mL)	MEAN
	1	0.15	0.936512	0.971274
C	2	0.155	0.973757
	3	0.159	1.00355
	1	0.214	1.41325	1.41077
M	2	0.21	1.38346
	3	0.217	1.4356
	1	0.183	1.18233	1.17737
VC	2	0.185	1.19723
	3	0.179	1.15254
	1	0.167	1.06315	1.06563
LCBP	2	0.171	1.09294
	3	0.164	1.0408
	1	0.245	1.64418	1.67397
L-M	2	0.252	1.69632
	3	0.25	1.68142
	1	0.211	1.39091	1.36359
L-VC	2	0.207	1.36111
	3	0.204	1.33876
	1	0.183	1.18233	1.17985
L-LCBP	2	0.185	1.19723
	3	0.18	1.15998

## Sheet: BUN
	rep1	rep2	rep3	MEAN
blank OD	0.019	0.013	0.015	0.0156667
OD	0.262	0.264	0.258	0.261333
		OD	BUN(mmol/L)	MEAN
	1	0.206	7.74763	7.86974
C	2	0.212	7.99186
	3	0.209	7.86974
	1	0.286	11.0041	11.0719
M	2	0.287	11.0448
	3	0.29	11.1669
	1	0.255	9.7422	9.75577
VC	2	0.258	9.86431
	3	0.253	9.66079
	1	0.231	8.76526	8.95522
LCBP	2	0.237	9.0095
	3	0.239	9.09091
	1	0.337	13.0801	13.0393
L-M	2	0.333	12.9172
	3	0.338	13.1208
	1	0.276	10.597	10.7598
L-VC	2	0.281	10.8005
	3	0.283	10.882
	1	0.245	9.33514	9.44369
L-LCBP	2	0.25	9.53867
	3	0.248	9.45726

## Sheet: LDH
	rep1	rep2	rep3	MEAN
blank OD	0.057	0.06	0.065	0.0606667
OD	0.266	0.259	0.262	0.262333
		OD	OD	LDH(U/L)	Mean
	1	0.28	0.085	193.388	194.38
C	2	0.275	0.081	192.397
	3	0.285	0.086	197.355
	1	0.383	0.089	291.57	290.248
M	2	0.381	0.09	288.595
	3	0.378	0.085	290.579
	1	0.324	0.083	239.008	233.388
VC	2	0.326	0.091	233.058
	3	0.318	0.088	228.099
	1	0.313	0.083	228.099	219.835
LCBP	2	0.309	0.091	216.198
	3	0.305	0.088	215.207
	1	0.423	0.093	327.273	330.248
L-M	2	0.43	0.095	332.231
	3	0.421	0.087	331.24
	1	0.35	0.08	267.769	268.099
L-VC	2	0.358	0.083	272.727
	3	0.352	0.086	263.802
	1	0.325	0.08	242.975	242.645
L-LCBP	2	0.327	0.083	241.983
	3	0.331	0.086	242.975

## Sheet: hemoglobin
	rep1	rep2	rep3	Mean
blank OD	0.077	0.075	0.07	0.074
		OD	hemoglobin（g/L)	MEAN
C	1	0.316	88.9834	87.5126
	2	0.308	86.0418
	3	0.312	87.5126
M	1	0.263	69.4953	70.4758
	2	0.265	70.2307
	3	0.269	71.7015
VC	1	0.284	77.217	77.0944
	2	0.286	77.9524
	3	0.281	76.1139
LCBP	1	0.294	80.894	80.7714
	2	0.291	79.7909
	3	0.296	81.6294
L-M	1	0.243	62.1413	61.1608
	2	0.24	61.0382
	3	0.238	60.3028
L-VC	1	0.266	70.5984	71.7015
	2	0.268	71.3338
	3	0.273	73.1723
L-LCBP	1	0.285	77.5847	78.6878
	2	0.292	80.1586
	3	0.287	78.3201

## Sheet: calcium
	rep1	rep2	rep3	Mean
blank OD	0.046	0.052	0.044	0.0473333
OD	0.276	0.284	0.28	0.28
Sample diluted twice		OD	calcium（mmol/L)	MEAN
C	1	0.116	0.590258	0.555874
	2	0.108	0.52149
	3	0.112	0.555874
M	1	0.083	0.30659	0.329513
	2	0.085	0.323782
	3	0.089	0.358166
VC	1	0.093	0.39255	0.409742
	2	0.095	0.409742
	3	0.097	0.426934
LCBP	1	0.105	0.495702	0.472779
	2	0.1	0.452722
	3	0.102	0.469914
L-M	1	0.073	0.22063	0.249284
	2	0.08	0.280802
	3	0.076	0.246418
L-VC	1	0.092	0.383954	0.358166
	2	0.09	0.366762
	3	0.085	0.323782
L-LCBP	1	0.098	0.43553	0.441261
	2	0.102	0.469914
	3	0.096	0.418338

## Sheet: TNF-α
TNFα(pg/mL)	0	15.63	31.25	62.5	125	250	500	1000
rep1	0.15	0.219	0.286	0.352	0.547	0.944	1.572	2.36
rep2	0.155	0.217	0.279	0.354	0.552	0.938	1.58	2.354
MEAN	0.1525	0.218	0.2825	0.353	0.5495	0.941	1.576	2.357
zero	0	0.0655	0.13	0.2005	0.397	0.7885	1.4235	2.2045
Sample diluted twice		OD	zero	TNFα(pg/mL)	MEAN
C	1	0.223	0.0705	54.4475	55.5859
	2	0.228	0.0755	56.5829
	3	0.226	0.0735	55.7274
M	1	0.317	0.1645	96.473	96.3188
	2	0.313	0.1605	94.6038
	3	0.32	0.1675	97.8796
VC	1	0.28	0.1275	79.4572	78.4057
	2	0.278	0.1255	78.5549
	3	0.275	0.1225	77.2049
LCBP	1	0.267	0.1145	73.6247	72.4386
	2	0.264	0.1115	72.2895
	3	0.262	0.1095	71.4016
L-M	1	0.35	0.1975	112.168	111.204
	2	0.348	0.1955	111.203
	3	0.346	0.1935	110.24
L-VC	1	0.293	0.1405	85.3656	85.368
	2	0.297	0.1445	87.1988
	3	0.289	0.1365	83.5395
L-LCBP	1	0.272	0.1195	75.8589	74.8158
	2	0.267	0.1145	73.6247
	3	0.27	0.1175	74.9639

## Sheet: IL-6
IL-6(pg/mL)	0	7.81	15.63	31.25	62.5	125	250	500
rep1	0.152	0.23	0.326	0.443	0.717	1.274	1.826	2.838
rep2	0.147	0.228	0.332	0.438	0.722	1.268	1.831	2.832
MEAN	0.1495	0.229	0.329	0.4405	0.7195	1.271	1.8285	2.835
zero	0	0.0795	0.1795	0.291	0.57	1.1215	1.679	2.6855
Sample diluted twice		OD	调零	IL-6(pg/mL)	MEAN
C	1	0.257	0.1075	23.1148	22.6375
	2	0.255	0.1055	22.7959
	3	0.25	0.1005	22.0019
M	1	0.322	0.1725	33.8488	33.7923
	2	0.319	0.1695	33.3375
	3	0.324	0.1745	34.1906
VC	1	0.299	0.1495	29.9681	29.6351
	2	0.297	0.1475	29.6349
	3	0.295	0.1455	29.3024
LCBP	1	0.284	0.1345	27.4859	27.0491
	2	0.278	0.1285	26.5037
	3	0.282	0.1325	27.1578
L-M	1	0.362	0.2125	40.8133	40.8142
	2	0.358	0.2085	40.1045
	3	0.366	0.2165	41.5248
L-VC	1	0.319	0.1695	33.3375	32.7154
	2	0.315	0.1655	32.6582
	3	0.312	0.1625	32.1504
L-LCBP	1	0.3	0.1505	30.1349	30.5812
	2	0.306	0.1565	31.1396
	3	0.302	0.1525	30.4691

## Sheet: blood MDA
	Rep1	Rep2	Rep3	Mean
s	0.085	0.077	0.083	0.0816667
blank	0.008	0.016	0.012	0.012
control	0.01	0.014	0.013	0.0123333
		OD	MDA（nmol/mL）	MEAN
C	1	0.047	4.97608	5.59809
	2	0.052	5.69378
	3	0.055	6.1244
M	1	0.106	13.445	13.8756
	2	0.109	13.8756
	3	0.112	14.3062
VC	1	0.068	7.99043	8.37321
	2	0.073	8.70813
	3	0.071	8.42105
LCBP	1	0.062	7.12919	7.27273
	2	0.06	6.84211
	3	0.067	7.84689
L-M	1	0.14	18.3254	17.9426
	2	0.135	17.6077
	3	0.137	17.8947
L-VC	1	0.098	12.2967	11.8182
	2	0.092	11.4354
	3	0.094	11.7225
L-LCBP	1	0.073	8.70813	8.99522
	2	0.075	8.99522
	3	0.077	9.2823

## Sheet: blood GSH-Px
	rep1	rep2	rep3	MEAN
S	0.175	0.169	0.171	0.171667
blank	0.056	0.05	0.053	0.053
		非酶管	酶管	GSH-PX（U/mL）	MEAN	STDEV
C	1	0.347	0.156	193.146	190.787	4.98831
	2	0.341	0.158	185.056
	3	0.345	0.153	194.157
M	1	0.35	0.253	98.0899	95.0562	8.02644
	2	0.344	0.259	85.9551
	3	0.352	0.252	101.124
VC	1	0.357	0.224	134.494	127.753	6.17875
	2	0.352	0.227	126.404
	3	0.35	0.229	122.36
LCBP	1	0.346	0.202	145.618	152.36	6.57951
	2	0.353	0.196	158.764
	3	0.351	0.2	152.697
L-M	1	0.348	0.287	61.6854	66.4045	5.75013
	2	0.355	0.283	72.809
	3	0.349	0.285	64.7191
L-VC	1	0.352	0.233	120.337	114.607	5.18926
	2	0.344	0.235	110.225
	3	0.351	0.239	113.258
L-LCBP	1	0.347	0.222	126.404	132.135	4.98831
	2	0.349	0.216	134.494
	3	0.354	0.22	135.506
	190.787	4.98831
	95.0562	8.02644
	127.753	6.17875
	152.36	6.57951
	66.4045	5.75013
	114.607	5.18926
	132.135	4.98831

## Sheet: blood CAT
		control	m	CAT（U/mL）	mean
C	1	0.736	0.232	22.764	22.6737
	2	0.742	0.238	22.764
	3	0.739	0.241	22.493
M	1	0.74	0.496	11.0207	10.8099
	2	0.733	0.502	10.4335
	3	0.742	0.499	10.9755
VC	1	0.745	0.412	15.0405	14.8598
	2	0.741	0.415	14.7243
	3	0.747	0.419	14.8147
LCBP	1	0.749	0.376	16.8472	16.9676
	2	0.75	0.369	17.2085
	3	0.745	0.372	16.8472
L-M	1	0.742	0.593	6.72983	6.75994
	2	0.747	0.59	7.09117
	3	0.739	0.596	6.45883
L-VC	1	0.743	0.464	12.6015	12.4208
	2	0.74	0.468	12.2853
	3	0.736	0.462	12.3757
L-LCBP	1	0.738	0.42	14.363	14.4985
	2	0.744	0.422	14.5437
	3	0.74	0.417	14.5888

[truncated: 15 more sheets: blood SOD, bloodT-AOC, blood LA, skeletal LA, skeletal MDA, skeletalGSH-Px, skeletalT-AOC, skeletalCAT, skeletalSOD, skeletalglycogen, liver glycogen, skeletalATP, skeletalNO, skeletalVEGF, skeletalCK ]
