# Supplementary material for: Lonicera caerulea Berry Polyphenols Extract Alleviates Exercise Fatigue in Mice by Reducing Oxidative Stress, Inflammation, Skeletal Muscle Cell Apoptosis, and by Increasing Cell Proliferation
Source: Front Nutr. 2022 Mar 9;9:853225. doi: 10.3389/fnut.2022.853225 (PMC8959458; doi:10.3389/fnut.2022.853225)
Supplement: Supplementary file 2 [file Data_Sheet_2.ZIP › data/pcr.xls]

## Sheet: miR-133a-3p
	miR-133a-3p	U6	△Ct	blank△Ct	-△△Ct	2-△△Ct	2-△△Ct
A	24.77	15.51	9.26	9.14333	-0.116667	0.922316	1.00172
	24.68	15.57	9.11		0.0333333	1.02337
	24.61	15.55	9.06		0.0833333	1.05946
B	24.88	15.53	9.35		-0.206667	0.866537	0.871953
	24.86	15.42	9.44		-0.296667	0.814131
	24.79	15.55	9.24		-0.0966667	0.935191
C	24.13	15.76	8.37		0.773333	1.70921	1.73319
	24.12	15.77	8.35		0.793333	1.73307
	24.05	15.72	8.33		0.813333	1.75727
D	23.66	15.83	7.83		1.31333	2.48515	2.44568
	23.63	15.79	7.84		1.30333	2.46798
	23.59	15.7	7.89		1.25333	2.38392
E	25.05	15.66	9.39		-0.246667	0.842842	0.854703
	24.99	15.65	9.34		-0.196667	0.872564
	24.93	15.55	9.38		-0.236667	0.848704
F	24.57	15.75	8.82		0.323333	1.25122	1.26926
	24.57	15.73	8.84		0.303333	1.23399
	24.45	15.71	8.74		0.403333	1.32256
G	24.03	15.88	8.15		0.993333	1.99078	1.90193
	24.01	15.75	8.26		0.883333	1.84463
	23.95	15.71	8.24		0.903333	1.87038

## Sheet: MyoD
	MyoD	β-actin	△Ct	bank△Ct	-△△Ct	2-△△Ct	2-△△Ct
A	24.8	16	8.8	8.86333	0.0633333	1.04488	1.00049
	24.86	15.96	8.9		-0.0366667	0.974905
	24.88	15.99	8.89		-0.0266667	0.981686
B	24.74	16.12	8.62		0.243333	1.18372	1.08716
	24.74	15.86	8.88		-0.0166667	0.988514
	24.76	16.02	8.74		0.123333	1.08925
C	23.81	16.05	7.76		1.10333	2.14851	2.04492
	23.83	16.03	7.8		1.06333	2.08975
	23.96	16.02	7.94		0.923333	1.89649
D	23.64	16.18	7.46		1.40333	2.64512	2.49924
	23.74	16.19	7.55		1.31333	2.48515
	23.75	16.13	7.62		1.24333	2.36745
E	24.62	16.12	8.5		0.363333	1.28639	1.1754
	24.67	15.98	8.69		0.173333	1.12766
	24.73	16.02	8.71		0.153333	1.11214
F	23.42	15.86	7.56		1.30333	2.46798	2.50921
	23.53	16.05	7.48		1.38333	2.6087
	23.62	16.05	7.57		1.29333	2.45094
G	23.13	15.85	7.28		1.58333	2.99661	2.84755
	23.19	15.7	7.49		1.37333	2.59068
	23.22	15.92	7.3		1.56333	2.95536

## Sheet: MyoG
	MyoG	β-actin	△Ct	blank△Ct	-△△Ct	2-△△Ct	2-△△Ctmean
A	24.1	15.71	8.39	8.37333	-0.0166667	0.988514	1.0012
	24.1	15.65	8.45		-0.0766667	0.948246
	24.07	15.79	8.28		0.0933333	1.06683
B	24.05	15.67	8.38		-0.00666667	0.99539	1.09143
	24.03	15.85	8.18		0.193333	1.1434
	24	15.81	8.19		0.183333	1.1355
C	23.85	16.35	7.5		0.873333	1.83189	1.79861
	23.76	16.24	7.52		0.853333	1.80667
	23.73	16.17	7.56		0.813333	1.75727
D	23.27	15.97	7.3		1.07333	2.10429	2.18384
	23.22	15.88	7.34		1.03333	2.04675
	23.19	16.08	7.11		1.26333	2.4005
E	24.28	15.67	8.61		-0.236667	0.848704	0.91581
	24.26	15.88	8.38		-0.00666667	0.99539
	24.12	15.6	8.52		-0.146667	0.903335
F	23.31	15.92	7.39		0.983333	1.97703	1.98632
	23.3	15.9	7.4		0.973333	1.96337
	23.28	15.92	7.36		1.01333	2.01857
G	23.16	16.09	7.07		1.30333	2.46798	2.42334
	23.15	16.01	7.14		1.23333	2.3511
	23.15	16.07	7.08		1.29333	2.45094

## Sheet: IGF-1R
	IGF-1R	β-actin	△Ct	blank△Ctmean	-△△Ct	2-△△Ct	2-△△Ctmean
A	24.62	16.24	8.38	8.37667	-0.00333333	0.997692	1.00293
	24.59	16.08	8.51		-0.133333	0.911722
	24.53	16.29	8.24		0.136667	1.09936
B	24.68	16.21	8.47		-0.0933333	0.937354	0.887008
	24.68	15.98	8.7		-0.323333	0.799221
	24.63	16.14	8.49		-0.113333	0.92445
C	24.21	16.31	7.9		0.476667	1.39152	1.46524
	24.21	16.45	7.76		0.616667	1.53333
	24.17	16.35	7.82		0.556667	1.47087
D	23.89	16.34	7.55		0.826667	1.77358	1.85872
	23.75	16.33	7.42		0.956667	1.94082
	23.67	16.19	7.48		0.896667	1.86176
E	24.82	16.21	8.61		-0.233333	0.850667	0.839477
	24.78	16.2	8.58		-0.203333	0.868541
	24.75	16.05	8.7		-0.323333	0.799221
F	24.07	16.41	7.66		0.716667	1.64338	1.53861
	24.04	16.35	7.69		0.686667	1.60956
	24.03	16.1	7.93		0.446667	1.36289
G	23.63	16.33	7.3		1.07667	2.10916	2.08184
	23.54	16.14	7.4		0.976667	1.96791
	23.53	16.27	7.26		1.11667	2.16845
