# Supplementary material for: Lonicera caerulea Berry Polyphenols Extract Alleviates Exercise Fatigue in Mice by Reducing Oxidative Stress, Inflammation, Skeletal Muscle Cell Apoptosis, and by Increasing Cell Proliferation
Source: Front Nutr. 2022 Mar 9;9:853225. doi: 10.3389/fnut.2022.853225 (PMC8959458; doi:10.3389/fnut.2022.853225)
Supplement: Supplementary file 3 [file Data_Sheet_3.ZIP]

Archive with 77 entries (70 files):
- microscopy images/
- microscopy images/DHE/
- microscopy images/DHE/C.jpg
- microscopy images/DHE/L-LCBP.jpg
- microscopy images/DHE/L-M.jpg
- microscopy images/DHE/L-VC.jpg
- microscopy images/DHE/LCBP.jpg
- microscopy images/DHE/M.jpg
- microscopy images/DHE/VC.jpg
- microscopy images/HE/
- microscopy images/HE/skeletal muscle/
- microscopy images/HE/skeletal muscle/C.jpg
- microscopy images/HE/skeletal muscle/L-LCBP.jpg
- microscopy images/HE/skeletal muscle/L-M.jpg
- microscopy images/HE/skeletal muscle/L-VC.jpg
- microscopy images/HE/skeletal muscle/LCBP.jpg
- microscopy images/HE/skeletal muscle/M.jpg
- microscopy images/HE/skeletal muscle/VC.jpg
- microscopy images/IF/
- microscopy images/IF/PKCα(red light)+Nox2(green light)/
- microscopy images/IF/PKCα(red light)+Nox2(green light)/C (1).jpg
- microscopy images/IF/PKCα(red light)+Nox2(green light)/C (2).jpg
- microscopy images/IF/PKCα(red light)+Nox2(green light)/C (3).jpg
- microscopy images/IF/PKCα(red light)+Nox2(green light)/C (4).jpg
- microscopy images/IF/PKCα(red light)+Nox2(green light)/L-LCBP (2).jpg
- microscopy images/IF/PKCα(red light)+Nox2(green light)/LCBP (1).jpg
- microscopy images/IF/PKCα(red light)+Nox2(green light)/LCBP (2).jpg
- microscopy images/IF/PKCα(red light)+Nox2(green light)/LCBP (4).jpg
- microscopy images/IF/PKCα(red light)+Nox2(green light)/LCBP(3).jpg
- microscopy images/IF/PKCα(red light)+Nox2(green light)/LLCBP (3).jpg
- microscopy images/IF/PKCα(red light)+Nox2(green light)/LLCBP (4).jpg
- microscopy images/IF/PKCα(red light)+Nox2(green light)/LLCBP(1).jpg
- microscopy images/IF/PKCα(red light)+Nox2(green light)/LM (3).jpg
- microscopy images/IF/PKCα(red light)+Nox2(green light)/LM (4).jpg
- microscopy images/IF/PKCα(red light)+Nox2(green light)/LM.jpg
- microscopy images/IF/PKCα(red light)+Nox2(green light)/LM2.jpg
- microscopy images/IF/PKCα(red light)+Nox2(green light)/LVC (1).jpg
- microscopy images/IF/PKCα(red light)+Nox2(green light)/LVC (2).jpg
- microscopy images/IF/PKCα(red light)+Nox2(green light)/LVC (3).jpg
- microscopy images/IF/PKCα(red light)+Nox2(green light)/LVC(4).jpg
- microscopy images/IF/PKCα(red light)+Nox2(green light)/M (1).jpg
- microscopy images/IF/PKCα(red light)+Nox2(green light)/M (2).jpg
- microscopy images/IF/PKCα(red light)+Nox2(green light)/M (3).jpg
- microscopy images/IF/PKCα(red light)+Nox2(green light)/M (4).jpg
- microscopy images/IF/PKCα(red light)+Nox2(green light)/VC (1).jpg
- microscopy images/IF/PKCα(red light)+Nox2(green light)/VC (2).jpg
- microscopy images/IF/PKCα(red light)+Nox2(green light)/vc (4).jpg
- microscopy images/IF/PKCα(red light)+Nox2(green light)/VC(3).jpg
- microscopy images/IF/PKCα(red light)+Nox4(green light)/
- microscopy images/IF/PKCα(red light)+Nox4(green light)/C (3).jpg
- microscopy images/IF/PKCα(red light)+Nox4(green light)/C (4).jpg
- microscopy images/IF/PKCα(red light)+Nox4(green light)/C(1).jpg
- microscopy images/IF/PKCα(red light)+Nox4(green light)/C(2).jpg
- microscopy images/IF/PKCα(red light)+Nox4(green light)/LCBP (1).jpg
- microscopy images/IF/PKCα(red light)+Nox4(green light)/LCBP (4).jpg
- microscopy images/IF/PKCα(red light)+Nox4(green light)/LLCBP (1).jpg
- microscopy images/IF/PKCα(red light)+Nox4(green light)/LLCBP (2).jpg
- microscopy images/IF/PKCα(red light)+Nox4(green light)/LLCBP (3).jpg
- microscopy images/IF/PKCα(red light)+Nox4(green light)/LLCBP (4).jpg
- microscopy images/IF/PKCα(red light)+Nox4(green light)/LM (1).jpg
- microscopy images/IF/PKCα(red light)+Nox4(green light)/LM (2).jpg
- microscopy images/IF/PKCα(red light)+Nox4(green light)/LM (4).jpg
- microscopy images/IF/PKCα(red light)+Nox4(green light)/LM(3).jpg
- microscopy images/IF/PKCα(red light)+Nox4(green light)/LVBP (2).jpg
- microscopy images/IF/PKCα(red light)+Nox4(green light)/LVBP(3).jpg
- microscopy images/IF/PKCα(red light)+Nox4(green light)/LVC (1).jpg
- microscopy images/IF/PKCα(red light)+Nox4(green light)/LVC (2).jpg
- microscopy images/IF/PKCα(red light)+Nox4(green light)/LVC (4).jpg
- microscopy images/IF/PKCα(red light)+Nox4(green light)/LVC(3).jpg
- microscopy images/IF/PKCα(red light)+Nox4(green light)/M (2).jpg
- microscopy images/IF/PKCα(red light)+Nox4(green light)/M (3).jpg
- microscopy images/IF/PKCα(red light)+Nox4(green light)/M (4).jpg
- microscopy images/IF/PKCα(red light)+Nox4(green light)/M(1).jpg
- microscopy images/IF/PKCα(red light)+Nox4(green light)/VC (1).jpg
- microscopy images/IF/PKCα(red light)+Nox4(green light)/VC (2).jpg
- microscopy images/IF/PKCα(red light)+Nox4(green light)/VC (3).jpg
- microscopy images/IF/PKCα(red light)+Nox4(green light)/VC (4).jpg
