# Supplementary material for: Lonicera caerulea Berry Polyphenols Extract Alleviates Exercise Fatigue in Mice by Reducing Oxidative Stress, Inflammation, Skeletal Muscle Cell Apoptosis, and by Increasing Cell Proliferation
Source: Front Nutr. 2022 Mar 9;9:853225. doi: 10.3389/fnut.2022.853225 (PMC8959458; doi:10.3389/fnut.2022.853225)
Supplement: Supplementary file 4 [file Data_Sheet_4.ZIP]

Archive with 19 entries (17 files):
- Western blot figure 2/
- Western blot figure 2/Immunoprecipitation technique/
- Western blot figure 2/Immunoprecipitation technique/IgG-nox2.jpg
- Western blot figure 2/Immunoprecipitation technique/IgG-nox4.jpg
- Western blot figure 2/Immunoprecipitation technique/IgG-pkc.jpg
- Western blot figure 2/Immunoprecipitation technique/nox2.jpg
- Western blot figure 2/Immunoprecipitation technique/nox4.jpg
- Western blot figure 2/Immunoprecipitation technique/pkc-nox4 (2).jpg
- Western blot figure 2/Immunoprecipitation technique/pkc-nox4.jpg
- Western blot figure 2/Immunoprecipitation technique/pkc.jpg
- Western blot figure 2/p-AKT,AKT.jpg
- Western blot figure 2/p-AMPK, AMPK.jpg
- Western blot figure 2/p-ERK, ERK.jpg
- Western blot figure 2/p-mTOR, mTOR.jpg
- Western blot figure 2/p65-2.jpg
- Western blot figure 2/PI3K.jpg
- Western blot figure 2/pkc (2).jpg
- Western blot figure 2/pkc.jpg
- Western blot figure 2/TNF-α.jpg
